# Supplementary material for: PARK2 Depletion Connects Energy and Oxidative Stress to PI3K/Akt Activation via PTEN S-Nitrosylation
Source: Mol Cell. 2017 Mar 16;65(6):999–1013.e7. doi: 10.1016/j.molcel.2017.02.019 (PMC5426642; doi:10.1016/j.molcel.2017.02.019)
Supplement: Table S1. Number and Type of Tumors Used to Report the Frequency of PARK2 DNA Copy Number Loss from the TCGA Dataset, Related to Figure 1 [file mmc2.xlsx]

## Sheet: Table S1
	Table S1, related to Figure 1.
Abbreviation	Disease full name	Number of tumours
All cancers	All cancers	9863
Epithelial cancers	Epithelial cancers	9097
Adrenal	Adrenocortical carcinoma	90
Bladder	Bladder urothelial carcinoma	408
Breast	Breast invasive adenocarcinoma	1080
CSCC	Cervical squamous cell carcinoma	295
CHO	Cholangiocarcinoma	36
All CRCs	All colorectal cancer	615
Colon	Colon adenocarcinoma	450
Rectum	Rectum adenocarcinoma	165
Esophagus	Esophageal carcinoma	184
All glial	Glial cancers	1090
GBM	Glioblastoma multiforme	577
LGG	Brain lower grade glioma	513
Head-Neck	Head and neck squamous cell carcinoma	522
All kidney	Kidney cancers	816
RCC	Kidney renal celar cell carcinoma	528
RPCC	Kidney renal papillary cell carcinoma	288
Liver	Liver hepatocellular carcinoma	370
All lung	Lung cancers	1017
Lung adeno	Lung adenocarcinoma	516
Lung SCC	Lung squamous cell carcinoma	501
Melanoma	Melanomas	446
CMEL	Cutaneous melanoma	366
UMEL	Uveal melanoma	80
Mesothelioma	Mesothelioma	87
Ovaries	Ovarian serous cystadenocarcinoma	579
Pheo&Par	Pheochromocytoma and Paraganglioma	162
Sarcoma	Sarcoma	256
Stomach	Stomach adenocarcinoma	441
Testis	Testicular germ cell tumors	150
Thymoma	Thymoma	123
Thyroid	Thyroid carcinoma	501
Uterus	Uterine carcinosarcoma	56
UCEC	Uterine corpus endometrioid carcinoma	539
