# Supplementary material for: PARK2 Depletion Connects Energy and Oxidative Stress to PI3K/Akt Activation via PTEN S-Nitrosylation
Source: Mol Cell. 2017 Mar 16;65(6):999–1013.e7. doi: 10.1016/j.molcel.2017.02.019 (PMC5426642; doi:10.1016/j.molcel.2017.02.019)
Supplement: Table S2. Number and Type of Tumors that Showed Significantly Lower PARK2 mRNA Expression Compared to Their Normal Counterparts, Related to Figure 1 [file mmc3.xlsx]

## Sheet: Table S2
		Table S2, related to Figure 1.
Study	Cancer type	Count down 0.5-fold	Count down 1-fold	Number of tumors	Reference
Lee Bladder	Bladder	86	2	188	Lee JS et al. J Clin Oncol. 2010 Jun 1;28(16):2660-7.
Dyrskjot Bladder	Bladder	27	12	46	Dyrskjøt L et al. Cancer Res. 2004 Jun 1;64(11):4040-8.
Sanchez-Carbayo Bladder	Bladder	47	40	109	Sanchez-Carbayo M et al. 2006 J Clin Oncol. 2006 Feb 10;24(5):778-89.
All Bladder	Bladder	160	54	343
TCGA Brain	Brain	510	417	547	The Cancer Genome Atlas - Glioblastoma Multiforme Gene Expression Data
Shai Brain	Brain	17	1	35	Shai R et al. Oncogene. 2003 Jul 31;22(31):4918-23.
French Brain	Brain	7	0	27	French PJ et al. Cancer Res. 2005 Dec 15;65(24):11335-44.
Sun Brain	Brain	79	51	157	Sun L. et al. Cancer Cell. 2006 Apr;9(4):287-300.
Gutmann Brain	Brain	2	1	10	Gutmann DH et al. Cancer Res. 2002 Apr 1;62(7):2085-91.
Murat Brain	Brain	6	0	80	Murat A. et al. J Clin Oncol. 2008 Jun 20;26(18):3015-24.
Lee Brain	Brain	37	23	98	Lee J et al. Cancer Cell. 2006 May;9(5):391-403.
All Brain	Brain	658	493	954
Curtis Breast	Breast	790	27	1992	Curtis C et al. Nature. 2012 Apr 18;486(7403):346-52.
TCGA Breast	Breast	426	373	532	The Cancer Genome Atlas - Invasive Breast Carcinoma Gene Expression Data
Turashvili Breast	Breast	7	4	10	Turashvili G et al., BMC Cancer. 2007 Mar 27;7:55.
Karnoub Breast	Breast	4	3	7	Karnoub A et al. Nature. 2007 Oct 4;449(7162):557-63.
Gluck Breast	Breast	114	85	154	Glück S et al. Breast Cancer Res Treat. 2012 Apr;132(3):781-91
Ma Breast 4	Breast	0	0	38	Ma XJ et al. Breast Cancer Res. 2009;11(1):R7
Radvanyi Breast	Breast	3	2	20	Radvanyi L et al. Proc Natl Acad Sci U S A. 2005 Aug 2;102(31):11005-10
Richardson Breast 2	Breast	0	0	40	Richardson AL et al. Cancer Cell. 2006 Feb;9(2):121-32.
Finak Breast	Breast	0	0	53	Finak G et al. Nat Med. 2008 May;14(5):518-27.
All Breast	Breast	1344	494	2846
Scotto Cervix 2	Cervix	35	26	63	Scotto L et al. Genes Chromosomes Cancer. 2008 Sep;47(9):755-65.
Zhai Cervix	Cervix	11	4	31	Zhai Y et al. Cancer Res. 2007 Nov 1;67(21):10163-72.
Biewenga Cervix	Cervix	38	33	40	Biewenga P et al. Gynecol Oncol. 2008 Mar;108(3):520-6
Pyeon Cervix	Cervix	7	1	20	Pyeon D et al. Cancer Res. 2007 May 15;67(10):4605-19.
All Cervix	Cervix	91	64	154
Sabates-Bellver Colon	Colon	16	12	32	Sabates-Bellver J et al. Mol Cancer Res. 2007 Dec;5(12):1263-75.
Skrzypczak Colorectal	Colon	2	0	81	Skrzypczak M et al. PLoS One. 2010 Oct 1;5(10).
Hong Colorectal	Colon	41	34	70	Hong Y et al. Clin Exp Metastasis. 2010 Feb;27(2):83-90
TCGA Colorectal	Colon	135	89	215	The Cancer Genome Atlas - Colon and Rectum Adenocarcinoma Gene Expression Data
Kaiser Colon	Colon	35	2	100	Kaiser S et al. Genome Biol. 2007;8(7)
Skrzypczak Colorectal 2	Colon	1	0	30	Skrzypczak M et al. PLoS One. 2010 Oct 1;5(10).
Gaedcke Colorectal	Colon	6	0	65	Gaedcke J et al. Genes Chromosomes Cancer. 2010 Nov;49(11):1024-34
All Colon	Colon	236	137	593
Su Esophagus 2	Esophagus	6	0	53	Su H et al. Clin Cancer Res. 2011 May 1;17(9):2955-66.
Kimchi Esophagus	Esophagus	11	7	16	Kimchi ET et al. Cancer Res. 2005 Apr 15;65(8):3146-54.
Hu Esophagus	Esophagus	1	0	17	Hu N et al. BMC Genomics. 2010 Oct 18;11:576.
Kim Esophagus	Esophagus	3	0	90	Kim SM et al. PLoS One. 2010 Nov 30;5(11)
All Esophagus	Esophagus	21	7	176
Cui Gastric	Gastric	60	52	80	Cui J et al. Nucleic Acids Res. 2011 Mar;39(4):1197-207.
DErrico Gastric	Gastric	26	17	32	D'Errico M et al. Eur J Cancer. 2009 Feb;45(3):461-9.
Wang Gastric	Gastric	10	6	12	Wang Q et al. Med Oncol. 2012 Mar;29(1):77-83.
Cho Gastric	Gastric	0	0	71	Cho JY et al. Clin Cancer Res. 2011 Apr 1;17(7):1850-7.
All Gastric	Gastric	96	75	195
Estilo Head-Neck	Head-Neck	31	28	32	Estilo CL et al. BMC Cancer. 2009 Jan 12;9:11.
Talbot Lung	Head-Neck	44	9	65	Talbot SG et al. Cancer Res. 2005 Apr 15;65(8):3063-71.
Peng Head-Neck	Head-Neck	42	26	57	Peng CH et al. PLoS One. 2011;6(8):e23452.
Ginos Head-Neck	Head-Neck	32	25	41	Ginos MA et al. Cancer Res. 2004 Jan 1;64(1):55-63.
Sengupta Head-Neck	Head-Neck	4	0	31	Sengupta S et al. Cancer Res. 2006 Aug 15;66(16):7999-8006.
Giordano Thyroid	Head-Neck	4	0	95	Giordano TJ et al. Clin Cancer Res. 2006 Apr 1;12(7 Pt 1):1983-93.
Schlingemann Head-Neck	Head-Neck	5	2	8	Schlingemann J et al. Lab Invest. 2005 Aug;85(8):1024-39.
Pyeon Multi-cancer	Head-Neck	23	2	62	Pyeon D et al. Cancer Res. 2007 May 15;67(10):4605-19.
Cromer Head-Neck	Head-Neck	12	9	34	Cromer A et al. Oncogene. 2004 Apr 1;23(14):2484-98.
He Thyroid	Head-Neck	0	0	9	He H et al. Proc Natl Acad Sci U S A. 2005 Dec 27;102(52):19075-80.
Kuriakose Head-Neck	Head-Neck	4	2	22	Kuriakose MA et al. Cell Mol Life Sci. 2004 Jun;61(11):1372-83.
FriersonHF Salivary-gland	Head-Neck	0	0	16	Frierson HF Jr et al. Am J Pathol. 2002 Oct;161(4):1315-23.
Toruner Head-Neck	Head-Neck	0	0	16	Toruner GA et al. Cancer Genet Cytogenet. 2004 Oct 1;154(1):27-35.
Vasko Thyroid	Head-Neck	0	0	14	Vasko V et al. Proc Natl Acad Sci U S A. 2007 Feb 20;104(8):2803-8.
Ye Head-Neck	Head-Neck	0	0	26	Ye H et al. BMC Genomics. 2008 Feb 6;9:69.
All Head-Neck	Head-Neck	201	103	528
Gumz Renal	Renal	9	9	10	Gumz ML et al. Clin Cancer Res. 2007 Aug 15;13(16):4740-9.
Yusenko Renal	Renal	51	49	62	Yusenko MV et al. BMC Cancer. 2009 May 18;9:152.
Cutcliffe Renal	Renal	26	21	32	Cutcliffe C et al. Clin Cancer Res. 2005 Nov 15;11(22):7986-94.
Beroukhim Renal	Renal	47	29	59	Beroukhim R et al. Cancer Res. 2009 Jun 1;69(11):4674-81.
Jones Renal	Renal	26	8	69	Jones J et al. Clin Cancer Res. 2005 Aug 15;11(16):5730-9.
Lenburg Renal	Renal	0	0	9	Lenburg ME et al. BMC Cancer. 2003 Nov 27;3:31.
All Renal	Renal	159	116	241
Haslinger Leukemia	Blood	45	41	100	Haslinger C et al. J Clin Oncol. 2004 Oct 1;22(19):3937-49.
Haferlach Leukemia	Blood	0	0	2022	Haferlach T et al. J Clin Oncol. 2010 May 20;28(15):2529-37.
Coustan-Smith Leukemia	Blood	187	156	567	Coustan-Smith E et al. Blood. 2011 Jun 9;117(23):6267-76.
Durig Leukemia	Blood	1	1	6	Dürig J et al. Leukemia. 2007 Oct;21(10):2153-63.
Valk Leukemia	Blood	47	39	285	Valk PJ et al. N Engl J Med. 2004 Apr 15;350(16):1617-28.
Choi Leukemia	Blood	7	7	41	Choi YL et al. Oncogene. 2007 Feb 22;26(8):1245-55
Stegmaier Leukemia	Blood	25	24	81	Stegmaier K et al. Nat Genet. 2004 Mar;36(3):257-63.
All Leukemia	Blood	312	268	3102
Roessler Liver	Liver	4	0	22	Roessler S et al. Cancer Res. 2010 Dec 15;70(24):10202-12.
Wurmbach Liver	Liver	0	0	65	Wurmbach E et al. Hepatology. 2007 Apr;45(4):938-47.
Roessler Liver 2	Liver	54	2	225	Roessler S et al. Cancer Res. 2010 Dec 15;70(24):10202-12.
Mas Liver	Liver	0	0	96	Mas VR et al. Mol Med. 2009 Mar-Apr;15(3-4):85-94.
All Liver	Liver	58	2	408
Bhattacharjee Lung	Lung	80	77	186	Bhattacharjee A et al. Proc Natl Acad Sci U S A. 2001 Nov 20;98(24):13790-5.
Hou Lung	Lung	3	0	144	Hou J et al. PLoS One. 2010 Apr 22;5(4):e10312.
Landi Lung	Lung	10	0	58	Landi M et al. PLoS One. 2008 Feb 20;3(2):e1651.
Okayama Lung	Lung	110	80	226	Okayama H et al. Cancer Res. 2012 Jan 1;72(1):100-11.
Selamat Lung	Lung	2	0	58	Selamat SA et al. Genome Res. 2012 Jul;22(7):1197-211.
Stearman Lung	Lung	7	7	20	Stearman RS et al. Am J Pathol. 2005 Dec;167(6):1763-75.
Su Lung	Lung	6	3	27	Su LJ et al. BMC Genomics. 2007 Jun 1;8:140.
Talbot Lung	Lung	44	9	65	Talbot SG et al. Cancer Res. 2005 Apr 15;65(8):3063-71.
Wachi Lung	Lung	0	0	5	Wachi S et al. Bioinformatics. 2005 Dec 1;21(23):4205-8.
Wei Lung	Lung	0	0	25	Wei TY et al. Cancer Sci 2012 Sep;103(9):1640-50.
All Lung	Lung	262	176	814
Basso Lymphoma	Lymphoma	80	66	278	Basso K et al. Nat Genet. 2005 Apr;37(4):382-90.
Brune Lymphoma	Lymphoma	4	0	42	Brune V et al. J Exp Med. 2008 Sep 29;205(10):2251-68
Choi Leukemia	Lymphoma	7	7	41	Choi YL et al. Oncogene. 2007 Feb 22;26(8):1245-55.
Compagno Lymphoma	Lymphoma	7	0	112	Compagno M et al. Nature. 2009 Jun 4;459(7247):717-21.
Eckerle Lymphoma	Lymphoma	0	0	20	Eckerle S et al. Leukemia. 2009 Nov;23(11):2129-38.
Piccaluga Lymphoma	Lymphoma	25	5	40	Piccaluga PP et al. J Clin Invest. 2007 Mar;117(3):823-34.
Storz Lymphoma	Lymphoma	12	12	21	Storz MN et al. J Invest Dermatol. 2003 May;120(5):865-70.
All Lymphoma	Lymphoma	135	90	554
Critchley-Thorne Melanoma	Melanoma	4	4	23	Critchley-Thorne RJ et al. PLoS Med. 2007 May;4(5):e176.
Riker Melanoma	Melanoma	21	14	82	Riker AI et al. BMC Med Genomics. 2008 Apr 28;1:13.
Talantov Melanoma	Melanoma	23	17	63	Talantov D et al. Clin Cancer Res. 2005 Oct 15;11(20):7234-42.
All Melanoma	Melanoma	48	35	168
Agnelli Myeloma 3	Myeloma	10	0	142	Agnelli L et al. Genes Chromosomes Cancer. 2009 Jul;48(7):603-14.
Zhan Myeloma 3	Myeloma	7	6	12	Zhan F et al. Blood. 2007 Feb 15;109(4):1692-700.
All Myeloma	Myeloma	17	6	154
Crabtree Uterus	Uterus	14	8	50	Crabtree JS et al. Cancer Res. 2009 Aug 1;69(15):6171-8.
Giordano Adrenal	Adrenal	4	3	11	Giordano TJ et al. Am J Pathol. 2003 Feb;162(2):521-31.
Giordano Adrenal 2	Adrenal	0	0	33	Giordano TJ et al. Clin Cancer Res. 2009 Jan 15;15(2):668-76.
All adrenal	Adrenal	4	3	44
Gordon Mesothelioma	Mesothelioma	21	18	40	Gordon GJ et al. Am J Pathol. 2005 Jun;166(6):1827-40.
Korkola Seminoma	Seminoma	28	0	101	Korkola JE et al. Cancer Res. 2006 Jan 15;66(2):820-7.
Morrison Parathyroid	Parathyroid	29	7	56	Morrison C et al. Am J Pathol. 2004 Aug;165(2):565-76.
Skotheim Testis	Testis	10	6	24	Skotheim RI et al. Cancer Res. 2005 Jul 1;65(13):5588-98.
Adib Ovarian	Ovary	1	0	12	Adib TR et al. Br J Cancer. 2004 Feb 9;90(3):686-92.
Bonome Ovarian	Ovary	28	0	185	Bonome T et al. Cancer Res. 2008 Jul 1;68(13):5478-86.
Hendrix Ovarian	Ovary	50	3	99	Hendrix ND et al. Cancer Res. 2006 Feb 1;66(3):1354-62.
Lu Ovarian	Ovary	4	0	45	Lu KH et al. Clin Cancer Res. 2004 May 15;10(10):3291-300.
TCGA Ovarian	Ovary	103	1	586	The Cancer Genome Atlas - Ovarian Serous Cystadenocarcinoma Gene Expression Data
Yoshihara Ovarian	Ovary	11	9	21	Yoshihara K et al. Cancer Sci. 2009 Aug;100(8):1421-8.
All Ovarian	Ovary	197	13	948
Badea Pancreas	Pancreas	10	0	39	Badea L et al. Hepatogastroenterology. 2008 Nov-Dec;55(88):2016-27.
Buchholz Pancreas	Pancreas	6	5	31	Buchholz M et al. Oncogene. 2005 Oct 6;24(44):6626-36.
Grutzmann Pancreas	Pancreas	3	2	14	Grützmann R et al. Neoplasia. 2004 Sep-Oct;6(5):611-22.
Iacobuzio-Donahue Pancreas 2	Pancreas	17	17	21	Iacobuzio-Donahue CA et al. Am J Pathol. 2003 Apr;162(4):1151-62.
Ishikawa Pancreas	Pancreas	14	13	24	Ishikawa M et al. Cancer Sci. 2005 Jul;96(7):387-93.
Pei Pancreas	Pancreas	26	0	36	Pei H et al. Cancer Cell. 2009 Sep 8;16(3):259-66.
Segara Pancreas	Pancreas	0	0	11	Segara D et al. Clin Cancer Res. 2005 May 1;11(9):3587-96.
All Pancreatic	Pancreas	76	37	176
Arredouani Prostate	Prostate	0	0	13	Arredouani MS et al. Clin Cancer Res. 2009 Sep 15;15(18):5794-802.
Grasso Prostate	Prostate	3	0	62	Grasso CS et al. Nature. 2012 Jul 12;487(7406):239-43.
LaTulippe Prostate	Prostate	15	13	23	LaTulippe E et al. Cancer Res. 2002 Aug 1;62(15):4499-506.
Liu Prostate	Prostate	0	0	44	Liu P et al. Cancer Res. 2006 Apr 15;66(8):4011-9.
Luo Prostate 2	Prostate	4	4	15	Luo JH et al. Mol Carcinog. 2002 Jan;33(1):25-35.
Singh Prostate	Prostate	28	16	52	Singh D et al. Cancer Cell. 2002 Mar;1(2):203-9.
Taylor Prostate 3	Prostate	33	5	155	Taylor BS et al. Cancer Cell. 2010 Jul 13;18(1):11-22.
Vanaja Prostate	Prostate	2	0	32	Vanaja DK et al. Cancer Res. 2003 Jul 15;63(14):3877-82.
Varambally Prostate	Prostate	4	2	13	Varambally S et al. Cancer Cell. 2005 Nov;8(5):393-406.
Wallace Prostate	Prostate	13	6	69	Wallace TA et al. Cancer Res. 2008 Feb 1;68(3):927-36.
Welsh Prostate	Prostate	7	7	25	Welsh JB et al. Cancer Res. 2001 Aug 15;61(16):5974-8.
Yu Prostate	Prostate	12	0	89	Yu YP et al. J Clin Oncol. 2004 Jul 15;22(14):2790-9.
All Prostate	Prostate	121	53	592
Barretina Sarcoma	Sarcoma	6	0	149	Barretina J et al. Nat Genet. 2010 Aug;42(8):715-21.
Cutcliffe Renal	Sarcoma	26	21	32	Cutcliffe C et al. Clin Cancer Res. 2005 Nov 15;11(22):7986-94.
Detwiller Sarcoma	Sarcoma	18	11	39	Detwiller KY et al. Cancer Res. 2005 Jul 1;65(13):5881-9.
All Sarcoma	Sarcoma	50	32	220
All cancers	All cancers	4348	2297	13481
